# Supplementary material for: Promising Therapeutic Impact of Immune Checkpoint Inhibitors in Type II Endometrial Cancer Patients with Deficient Mismatch Repair Status
Source: Healthcare (Basel). 2023 Apr 9;11(8):1073. doi: 10.3390/healthcare11081073 (PMC10137870; doi:10.3390/healthcare11081073)
Supplement: Supplementary file 1 [file healthcare-11-01073-s001.zip]

Archive with 1 entries (1 files):
- healthcare-2242766-supplementary.xlsx
