# Supplementary material for: Promising Therapeutic Impact of Immune Checkpoint Inhibitors in Type II Endometrial Cancer Patients with Deficient Mismatch Repair Status
Source: Healthcare (Basel). 2023 Apr 9;11(8):1073. doi: 10.3390/healthcare11081073 (PMC10137870; doi:10.3390/healthcare11081073)
Supplement: Supplementary file 1 [file healthcare-11-01073-s001.zip › healthcare-2242766-supplementary.xlsx]

## Sheet: Sheet1
	Supplementary Table S1. Expression of MMR protein in type II EC patients with dMMR by IHC
		MLH1	PMS2	MSH2	MSH6
	1		Complete loss
	2		Complete loss
	3	Complete loss	Complete loss
	4			Complete loss
	5				Complete loss
	6			Complete loss	Complete loss
	7			Complete loss	Complete loss
	8	Complete loss	Complete loss	Complete loss
	9			Complete loss
	10	Complete loss	Complete loss
	11			Complete loss
	12			Complete loss
	13		Complete loss	Complete loss
	14		Complete loss	Complete loss
	15	Complete loss	Complete loss
	16	Complete loss	Complete loss
	17				Complete loss
	18	Complete loss
	19	Complete loss		Complete loss
	20	Complete loss	Complete loss
	21	Complete loss	Complete loss
	22	Complete loss	Complete loss
	23				Complete loss
	24			Complete loss
